# Supplementary material for: The Morphological Transformation of the Thorax during the Eclosion of Drosophila melanogaster (Diptera: Drosophilidae)
Source: Insects. 2023 Nov 18;14(11):893. doi: 10.3390/insects14110893 (PMC10671814; doi:10.3390/insects14110893)
Supplement: Supplementary file 1 [file insects-14-00893-s001.zip]

Archive with 8 entries (8 files):
- Video_S1_PD3_Female.wmv
- Video_S2_PD3_Male.wmv
- Video_S3_PD4_Female.wmv
- Video_S4_PD4_Male.wmv
- Video_S5_AD1_Female.wmv
- Video_S6_AD1_Male.wmv
- Video_S7_AD3_Female.wmv
- Video_S8_AD3_Male.wmv
